# Supplementary material for: Mechanisms of Transmission and Adaptation of tet(X4)-Positive IncHI1 Plasmids in XDR Escherichia coli from Pet Dogs: The Role of trhC, rsp, and the Tra1 Region
Source: Vet Sci. 2025 Apr 28;12(5):418. doi: 10.3390/vetsci12050418 (PMC12115866; doi:10.3390/vetsci12050418)
Supplement: Supplementary file 1 [file vetsci-12-00418-s001.zip]

Archive with 1 entries (1 files):
- vetsci-3440071-supplementary.pdf
